# Supplementary material for: Milk-Fat-Globule-Membrane-Enriched Dairy Milk Compared with a Soy-Lecithin-Enriched Beverage Did Not Adversely Affect Endotoxemia or Biomarkers of Gut Barrier Function and Cardiometabolic Risk in Adults with Metabolic Syndrome: A Randomized Controlled Crossover Trial
Source: Nutrients. 2023 Jul 23;15(14):3259. doi: 10.3390/nu15143259 (PMC10384269; doi:10.3390/nu15143259)
Supplement: Supplementary file 1 [file nutrients-15-03259-s001.zip]

Archive with 1 entries (1 files):
- nutrients-2501291-supplementary.pdf
